# Supplementary material for: Construction and Characterization of Polyolefin Elastomer Blends with Chemically Modified Hydrocarbon Resin as a Photovoltaic Module Encapsulant
Source: Polymers (Basel). 2022 Oct 31;14(21):4620. doi: 10.3390/polym14214620 (PMC9658822; doi:10.3390/polym14214620)
Supplement: Supplementary file 1 [file polymers-14-04620-s001.zip]

Archive with 1 entries (1 files):
- polymers-1986928-SI.pdf
